# Supplementary material for: Transposable element evolution in Heliconius suggests genome diversity within Lepidoptera
Source: Mob DNA. 2013 Oct 2;4:21. doi: 10.1186/1759-8753-4-21 (PMC4016481; doi:10.1186/1759-8753-4-21)
Supplement: Additional file 2: Table S1 — Estimated ages of Non-LTRs. Ages were calculated as described in the text for Table 2. [file 1759-8753-4-21-S2.xlsx]

## Sheet: DNA
Table S1 - Estimated ages of DNA transposons
Element Name:	Intact ORFs	Mean Distance	Standard Deviation	Range		Mean Activity Period (mya)	Time Range (mya)		Copy #
npiggyBac-5_Hm		0.009757	0.022758	0	0.032515	0.511105	0	1.70325	28
Tc3-1_Hm	43	0.013105	0.061427	0	0.074532	0.686485	0	3.90424	449
nMar-19_Hm		0.016718	0.03375	0	0.050468	0.875746	0	2.64369	34
nMar-3_Hm		0.019752	0.011377	0.008375	0.031129	1.03468	0.438711	1.63064	169
Helitron-like-3_Hm		0.020918	0.036484	0	0.057402	1.09576	0	3.00691	2093
nhAT-10_Hm		0.024471	0.018614	0.005857	0.043085	1.28188	0.30681	2.25694	73
nPIF-2_Hm_PIF		0.026839	0.027311	0	0.05415	1.40592	0	2.83656	27
DNA-like-1_Hm		0.02704	0.024933	0.002107	0.051973	1.41645	0.110372	2.72252	381
piggyBac-2_Hm		0.0297439	0.0724188	0	0.102163	1.55809	0	5.35163	21
nPIF-6_Hm_PIF		0.029764	0.048614	0	0.078378	1.55914	0	4.10571	180
npiggyBac-1_Hm		0.02984	0.030931	0	0.060771	1.56312	0	3.18339	357
Helitron-like-6a_Hm		0.032208	0.027882	0.004326	0.06009	1.68717	0.226611	3.14772	1621
npiggyBac-4_Hm		0.034951	0.088732	0	0.123683	1.83085	0	6.47894	20
piggyBac-1_Hm		0.0349824	0.094464	0	0.129446	1.8325	0	6.78085	82
nMar-13_Hm		0.037135	0.019332	0.017803	0.056467	1.94526	0.932583	2.95794	38
nhAT-3_Hm		0.038397	0.024811	0.013586	0.063208	2.01137	0.711682	3.31105	31
nMar-17_Hm		0.03864	0.043632	0	0.082272	2.0241	0	4.30969	94
nMar-2_Hm		0.039637	0.093403	0	0.13304	2.07632	0	6.96909	29
nMar-11_Hm		0.04089	0.050236	0	0.091126	2.14196	0	4.77349	52
nMar-21_Hm		0.044357	0.104903	0	0.14926	2.32357	0	7.81875	139
Helitron-like-4a_Hm		0.049572	0.062588	0	0.11216	2.59675	0	5.87533	713
nMar-10_Hm		0.051541	0.03057	0.020971	0.082111	2.6999	1.09853	4.30126	56
Helitron-like-11_Hm		0.0519	0.073575	0	0.125475	2.7187	0	6.57281	946
DNA-like-10_Hm		0.05287	0.07462	0	0.12749	2.76951	0	6.67837	79
Helitron-like-16_Hm		0.054524	0.068197	0	0.122721	2.85616	0	6.42855	90
nPIF-1_Hm_PIF		0.055541	0.02832	0.027221	0.083861	2.90943	1.42593	4.39293	241
Helitron-like-6b_Hm		0.056101	0.08098	0	0.137081	2.93876	0	7.18078	1184
nMar-15_Hm		0.056229	0.020392	0.035837	0.076621	2.94547	1.87727	4.01367	23
DNA-like-8_Hm		0.057078	0.062043	0	0.119121	2.98994	0	6.23997	209
nhAT-6_Hm		0.059944	0.048346	0.011598	0.10829	3.14007	0.607543	5.6726	219
nhAT-4_Hm		0.06349	0.04181	0.02168	0.1053	3.32583	1.13567	5.51598	144
nhAT-8_Hm		0.064065	0.041631	0.022434	0.105696	3.35595	1.17517	5.53672	270
Helitron-like-4b_Hm		0.064836	0.07328	0	0.138116	3.39633	0	7.23499	1241
npiggyBac-2_Hm		0.0665	0.098449	0	0.164949	3.4835	0	8.6406	39
npiggyBac-3_Hm		0.06657	0.089905	0	0.156475	3.48717	0	8.1967	59
nhAT-7_Hm		0.066583	0.048128	0.018455	0.114711	3.48785	0.966737	6.00896	165
nTc3-1_Hm		0.067019	0.053565	0.013454	0.120584	3.51069	0.704767	6.31661	1237
Helitron-like-12_Hm		0.067344	0.063201	0.004143	0.130545	3.52771	0.217025	6.8384	2243
Helitron-like-7_Hm		0.067828	0.064755	0.003073	0.132583	3.55306	0.160974	6.94515	2822
nhAT-5_Hm		0.068319	0.050156	0.018163	0.118475	3.57878	0.951441	6.20613	120
nMar-4_Hm		0.069043	0.086828	0	0.155871	3.61671	0	8.16506	732
Helitron-like-10_Hm		0.069206	0.041655	0.027551	0.110861	3.62525	1.44322	5.80728	178
DNA-like-9_Hm		0.073595	0.080639	0	0.154234	3.85516	0	8.07931	84
npiggyBac-8_Hm		0.078559	0.094777	0	0.173336	4.11519	0	9.07994	40
DNA-like-3_Hm		0.080883	0.123366	0	0.204249	4.23693	0	10.6993	18
nMar-7_Hm		0.082814	0.112998	0	0.195812	4.33808	0	10.2573	121
Helitron-like-5_Hm		0.083907	0.044043	0.039864	0.12795	4.39534	2.08821	6.70246	9925
nPIF-3_Hm_PIF		0.087608	0.092995	0	0.180603	4.58921	0	9.46061	81
Helitron-like-15_Hm		0.088127	0.096352	0	0.184479	4.6164	0	9.66365	8549
nhAT-2c_Hm		0.092782	0.102152	0	0.194934	4.86024	0	10.2113	416
nMar-8_Hm		0.101092	0.121995	0	0.223087	5.29555	0	11.6861	129
Helitron-like-14_Hm		0.10369	0.097901	0.005789	0.201591	5.43164	0.303248	10.56	2064
nMar-18_Hm		0.104805	0.113796	0	0.218601	5.49005	0	11.4511	35
nTc3-3_Hm		0.115356	0.069272	0.046084	0.184628	6.04274	2.41404	9.67145	1829
nhAT-1_Hm		0.116087	0.064709	0.051378	0.180796	6.08104	2.69136	9.47072	240
nMar-1_Hm		0.116319	0.05281	0.063509	0.169129	6.09319	3.32682	8.85956	1250
Helitron-like-9_Hm		0.126519	0.070518	0.056001	0.197037	6.6275	2.93353	10.3215	2108
nTc3-2_Hm		0.135817	0.098169	0.037648	0.233986	7.11456	1.97213	12.257	385
npiggyBac-7_Hm		0.136759	0.153074	0	0.289833	7.16391	0	15.1825	12
nMar-5_Hm		0.141594	0.07906	0.062534	0.220654	7.41718	3.27575	11.5586	474
nMar-9_Hm		0.142925	0.065599	0.077326	0.208524	7.4869	4.0506	10.9232	3563
nhAT-2b_Hm		0.144575	0.123858	0.020717	0.268433	7.57334	1.08523	14.0614	276
DNA-like-14_Hm		0.146214	0.07449	0.071724	0.220704	7.65919	3.75715	11.5612	767
DNA-like-7_Hm		0.150191	0.072099	0.078092	0.22229	7.86752	4.09073	11.6443	847
nhAT-9_Hm		0.152762	0.077883	0.074879	0.230645	8.0022	3.92242	12.082	1145
nPIF-4_Hm_PIF		0.155621	0.099802	0.055819	0.255423	8.15196	2.92399	13.3799	84
nhAT-2a_Hm		0.157183	0.124962	0.032221	0.282145	8.23379	1.68785	14.7797	341
DNA-like-13_Hm		0.167478	0.06874	0.098738	0.236218	8.77307	5.17224	12.3739	706
nMar-14_Hm		0.167991	0.147786	0.020205	0.315777	8.79995	1.05841	16.5415	30
nPIF-5_Hm_PIF		0.168033	0.077719	0.090314	0.245752	8.80215	4.73096	12.8733	284
Helitron-like-13_Hm		0.179859	0.09313	0.086729	0.272989	9.42163	4.54316	14.3001	2679
DNA-like-6_Hm		0.191059	0.075654	0.115405	0.266713	10.0083	6.04531	13.9713	960
nMar-6_Hm		0.200306	0.055433	0.144873	0.255739	10.4927	7.58895	13.3965	3357
npiggyBac-6_Hm		0.208437	0.078575	0.129862	0.287012	10.9186	6.80262	15.0347	5083
Helitron-like-1_Hm		0.219027	0.082551	0.136476	0.301578	11.4734	7.14908	15.7977	3918
nMar-12_Hm		0.22941	0.069897	0.159513	0.299307	12.0173	8.35584	15.6787	46961
DNA-like_11_Hm		0.23038	0.058646	0.171734	0.289026	12.0681	8.99602	15.1402	1847
nMar-20_Hm		0.241555	0.0702	0.171355	0.311755	12.6535	8.97617	16.3308	23543
nTC3-4_Hm		0.241568	0.080267	0.161301	0.321835	12.6542	8.4495	16.8588	122933
Helitron-like-2_Hm		0.24192	0.066288	0.175632	0.308208	12.6726	9.20021	16.145	6401
nMar-16_Hm		0.260104	0.07034	0.189764	0.330444	13.6251	9.94049	17.3098	39396
Helitron-like-8_Hm		0.262439	0.07163	0.190809	0.334069	13.7475	9.99523	17.4997	20124
