# Supplementary material for: Transposable element evolution in Heliconius suggests genome diversity within Lepidoptera
Source: Mob DNA. 2013 Oct 2;4:21. doi: 10.1186/1759-8753-4-21 (PMC4016481; doi:10.1186/1759-8753-4-21)
Supplement: Additional file 3: Table S2 — Estimated ages of DNA transposons. Ages were calculated as described in the text for Table 2. [file 1759-8753-4-21-S3.xlsx]

## Sheet: Sheet1
Table S2 - Estimated ages for Non-LTRs
Element Name:	Intact ORFs	Mean Distance	Standard Deviation	Range		Mean Activity Period (mya)	Time Range (mya)		Copy #
Jockey-3_Hm	2	0.052104	0.094838	0	0.146942	2.72939	0	7.69733	247
Daphne-1_Hm		0.056884	0.129327	0	0.186211	2.97978	0	9.75437	544
R4-1_HMe		0.061823	0.08639	0	0.148213	3.2385	0	7.76391	1171
Vingi-1_Hm		0.072653	0.097614	0	0.170267	3.80581	0	8.91917	251
Daphne-2_Hm		0.083318	0.08034	0.002978	0.163658	4.36448	0.155998	8.57297	3326
CR1-8_Hm		0.083441	0.149538	0	0.232979	4.37093	0	12.2042	101
RTE-9_Hm	2	0.090722	0.105311	0	0.196033	4.75233	0	10.2689	130
RTE-3_Hm	6	0.095119	0.08355	0.011569	0.178669	4.98266	0.606024	9.3593	2893
L2-6_Hm		0.099858	0.106225	0	0.206083	5.23091	0	10.7953	269
CR1-4.Hm		0.109247	0.125905	0	0.235152	5.72273	0	12.3181	54
RTE-15_Hm	1	0.110909	0.087368	0.023541	0.198277	5.8098	1.23316	10.3864	291
CR1-9_Hm		0.115437	0.148975	0	0.264412	6.04699	0	13.8508	125
CR1-2.Hm		0.118971	0.0995141	0.0194573	0.218486	6.23213	1.01924	11.445	90
R1-2_Hm	2	0.131856	0.134139	0	0.265995	6.90707	0	13.9337	430
Jockey-1_Hm	3	0.133502	0.123705	0.009797	0.257207	6.99329	0.513201	13.4734	1030
Zenon-1_Hm	1	0.134705	0.094888	0.039817	0.229593	7.05631	2.08575	12.0269	2980
RTE-18_Hm		0.140996	0.129829	0.011167	0.270825	7.38586	0.584966	14.1867	58
Jockey-4_Hm		0.144649	0.168848	0	0.313497	7.57721	0	16.4221	62
L2-2_Hm		0.14589	0.138756	0.007134	0.284646	7.64222	0.373704	14.9107	149
Jockey-7_Hm		0.154939	0.135093	0.019846	0.290032	8.11624	1.0396	15.1929	70
L2-1_Hm	1	0.160606	0.136111	0.024495	0.296717	8.4131	1.28313	15.5431	287
I-1_Hm		0.166567	0.110177	0.05639	0.276744	8.72535	2.9539	14.4968	2039
RTE-4_Hm		0.171971	0.146902	0.025069	0.318873	9.00843	1.3132	16.7037	65
RTE-10_Hm	1	0.175154	0.142382	0.032772	0.317536	9.17517	1.71671	16.6336	325
RTE-2_Hm		0.176849	0.130116	0.046733	0.306965	9.26396	2.44804	16.0799	1038
RTE-5_Hm	2	0.180567	0.16323	0.017337	0.343797	9.45872	0.908172	18.0093	65
CR1-3.Hm		0.187017	0.17579	0.011227	0.362807	9.7966	0.588109	19.0051	108
R1-1_Hm		0.191681	0.129151	0.06253	0.320832	10.0409	3.27554	16.8063	288
Zenon-3_Hm		0.199913	0.134115	0.065798	0.334028	10.4721	3.44673	17.4975	246
RTE-7_Hm		0.203631	0.160365	0.043266	0.363996	10.6669	2.26642	19.0674	114
RTE-1_HMe	1	0.214171	0.176989	0.037182	0.39116	11.219	1.94772	20.4903	146
L2-14_Hm	1	0.220073	0.13478	0.085293	0.354853	11.5282	4.46794	18.5884	386
Jockey-2_Hm		0.221517	0.118701	0.102816	0.340218	11.6038	5.38586	17.8218	186
L2-15_Hm	1	0.226268	0.141973	0.084295	0.368241	11.8527	4.41566	19.2897	87
Zenon-2_Hm	2	0.226868	0.142837	0.084031	0.369705	11.8841	4.40183	19.3664	327
RTE-20_Hm	1	0.233551	0.110952	0.122599	0.344503	12.2342	6.42216	18.0463	383
L2-12_Hm		0.243341	0.189266	0.054075	0.432607	12.747	2.83263	22.6614	263
Jockey-8_Hm		0.256328	0.188876	0.067452	0.445204	13.4273	3.53337	23.3213	43
L2-9_Hm	3	0.265499	0.147898	0.117601	0.413397	13.9078	6.16035	21.6552	160
L2-13_Hm	1	0.266867	0.111523	0.155344	0.37839	13.9794	8.13745	19.8214	297
R4-2_Hm	1	0.269863	0.155225	0.114638	0.425088	14.1364	6.00513	22.2676	86
RTE-13_Hm		0.276074	0.134861	0.141213	0.410935	14.4617	7.39722	21.5262	63
Proto2-1_Hm		0.277298	0.174709	0.102589	0.452007	14.5258	5.37397	23.6777	59
RTE-6_Hm		0.290561	0.135555	0.155006	0.426116	15.2206	8.11975	22.3214	82
L2-11_Hm		0.291121	0.15302	0.138101	0.444141	15.2499	7.23421	23.2656	164
L2-7_Hm	1	0.299808	0.1673	0.132508	0.467108	15.705	6.94123	24.4687	245
CR1-6_Hm		0.30233	0.179215	0.123115	0.481545	15.8371	6.44919	25.225	246
RTE-8_Hm		0.302923	0.141454	0.161469	0.444377	15.8682	8.4583	23.278	111
L2-10_Hm		0.30648	0.118308	0.188172	0.424788	16.0545	9.8571	22.2519	433
Proto2-3_Hm	1	0.30952	0.194284	0.115236	0.503804	16.2137	6.03646	26.391	37
RTE-16_Hm		0.315041	0.151874	0.163167	0.466915	16.5029	8.54725	24.4586	121
Jockey-5_Hm		0.320005	0.151129	0.168876	0.471134	16.763	8.84631	24.6796	140
L2-5_Hm		0.329967	0.10904	0.220927	0.439007	17.2848	11.5729	22.9967	182
CR1-1.Hm		0.333065	0.151131	0.181935	0.484196	17.4471	9.53037	25.3639	107
L2-3_Hm		0.413169	0.091867	0.321302	0.505036	21.6432	16.8309	26.4555	187
